# Supplementary material for: Mucous Secretion and Cilia Beating Defend Developing Coral Larvae from Suspended Sediments
Source: PLoS One. 2016 Sep 28;11(9):e0162743. doi: 10.1371/journal.pone.0162743 (PMC5040398; doi:10.1371/journal.pone.0162743)
Supplement: S3 File — (XLSX) [file pone.0162743.s006.xlsx]

## Sheet: Embryos
	Figure 2a siliciclastic								Figure 2b siliciclastic								Figure 2c siliciclastic								Figure 2d
		Survivorship			Metamorphosis					Survivorship			Cocoon formation					Survivorship			Cocoon formation					Emerged
	mg L-1	survivorship	total	%	metamorphosis	total	%		mg L-1	survivorship	total	%	cocoon formation	total	%		mg L-1	survivorship	total	%	cocoon formation	total	%		Time (h)	emerged	total	%
	0.1	20	20	100	6	20	30		1	20	20	100	0	20	0		1	10	10	100	0	10	0		12	1	13	7.69231
	0.1	20	20	100	11	20	55		1	19	20	95	0	20	0		1	10	10	100	0	10	0		12	2	14	14.2857
	0.1	20	20	100	14	20	70		1	20	20	100	0	20	0		1	8	10	80	0	10	0		12	0	14	0
	0.1	19	20	95	16	19	84.2105		1	20	20	100	0	20	0		12.155	6	10	60	0	10	0		12	3	12	25
	0.1	20	20	100	14	20	70		1	19	20	95	0	20	0		12.155	8	10	80	0	10	0		12	1	14	7.14286
	0.1	17	20	85	11	20	55		423.45	20	20	100	7	20	35		12.155	6	10	60	0	10	0		12	3	12	25
	18.83	20	20	100	13	19	68.4211		423.45	20	20	100	12	20	60		27.6448	10	10	100	2	10	20		12	5	12	41.6667
	18.83	17	20	85	15	18	83.3333		423.45	20	20	100	18	20	90		27.6448	8	10	80	0	10	0		12	3	13	23.0769
	18.83	17	20	85	16	22	72.7273		423.45	19	20	95	16	20	80		27.6448	8	10	80	0	10	0		12	4	14	28.5714
	18.83	19	20	95	7	20	35		423.45	20	20	100	16	20	80		64.3412	10	10	100	5	10	50		12	2	14	14.2857
	18.83	19	20	95	14	19	73.6842		877.2	20	20	100	16	20	80		64.3412	10	10	100	1	10	10		12	2	14	14.2857
	18.83	20	20	100	20	20	100		877.2	20	20	100	17	20	85		64.3412	10	10	100	1	10	10		12	1	14	7.14286
	37.66	19	20	95	0	18	0		877.2	20	20	100	17	20	85		134.08	10	10	100	5	10	50		24	4	13	30.7692
	37.66	19	20	95	0	20	0		877.2	20	20	100	18	20	90		134.08	10	10	100	3	10	30		24	7	14	50
	37.66	16	20	80	16	18	88.8889		877.2	19	20	95	15	20	75		134.08	9	10	90	8	10	80		24	3	14	21.4286
	37.66	19	20	95	5	20	25		Figure 2b carbonate								300.223	10	10	100	8	10	80		24	6	12	50
	37.66	18	20	90	3	20	15			Survivorship			Cocoon formation				300.223	10	10	100	6	10	60		24	8	14	57.1429
	37.66	18	20	90	17	20	85		mg L-1	survivorship	total	%	cocoon formation	total	%		300.223	10	10	100	7	10	70		24	6	12	50
	75.32	19	20	95	1	20	5		1	20	20	100	0	20	0		609.708	10	10	100	10	10	100		24	3	12	25
	75.32	19	20	95	1	18	5.55556		1	19	20	95	0	20	0		609.708	10	10	100	10	10	100		24	3	13	23.0769
	75.32	18	20	90	17	17	100		1	20	20	100	0	20	0		609.708	10	10	100	10	10	100		24	8	14	57.1429
	75.32	18	20	90	12	20	60		1	20	20	100	0	20	0		1246.01	10	10	100	10	10	100		24	5	14	35.7143
	75.32	17	20	85	11	18	61.1111		1	19	20	95	0	20	0		1246.01	10	10	100	10	10	100		24	6	14	42.8571
	75.32	17	20	85	1	17	5.88235		465	20	20	100	10	20	50		1246.01	10	10	100	10	10	100		24	5	14	35.7143
	Figure 2a carbonate								465	20	20	100	6	20	30		Figure 2c carbonate								36	8	13	61.5385
		Survivorship			Metamorphosis				465	17	20	85	4	20	20			Survivorship			Cocoon formation				36	10	14	71.4286
	mg L-1	survivorship	total	%	metamorphosis	total	%		465	20	20	100	14	20	70		mg L-1	survivorship	total	%	cocoon formation	total	%		36	5	14	35.7143
	0.1	20	20	100	6	20	30		465	20	20	100	9	20	45		1	9	10	90	0	10	0		36	8	12	66.6667
	0.1	20	20	100	11	20	55		950	18	20	90	15	20	75		1	8	10	80	0	10	0		36	9	14	64.2857
	0.1	20	20	100	14	20	70		950	18	20	90	12	20	60		1	10	10	100	0	10	0		36	6	12	50
	0.1	19	20	95	16	19	84.2105		950	19	20	95	14	20	70		25.7179	9	10	90	0	10	0		36	8	12	66.6667
	0.1	20	20	100	14	20	70		950	18	20	90	14	20	70		25.7179	10	10	100	0	10	0		36	6	13	46.1538
	0.1	17	20	85	11	20	55		950	20	20	100	15	20	75		25.7179	9	10	90	0	10	0		36	8	14	57.1429
	19.585	20	20	100	5	20	25										45.0542	8	10	80	0	10	0		36	6	14	42.8571
	19.585	20	20	100	19	20	95										45.0542	8	10	80	0	10	0		36	9	14	64.2857
	19.585	19	20	95	13	19	68.4211										45.0542	8	10	80	0	10	0		36	8	14	57.1429
	19.585	18	20	90	6	19	31.5789										103.67	8	10	80	0	10	0		48	13	13	100
	19.585	17	20	85	1	20	5										103.67	9	10	90	0	10	0		48	13	14	92.8571
	19.585	20	20	100	16	20	80										103.67	8	10	80	0	10	0		48	11	14	78.5714
	39.17	20	20	100	3	20	15										201.162	5	10	50	0	10	0		48	11	12	91.6667
	39.17	20	20	100	17	20	85										201.162	8	10	80	0	10	0		48	11	14	78.5714
	39.17	18	20	90	14	20	70										201.162	9	10	90	0	10	0		48	8	12	66.6667
	39.17	17	20	85	11	20	55										398.335	7	10	70	0	10	0		48	9	12	75
	39.17	17	20	85	17	20	85										398.335	8	10	80	0	10	0		48	9	13	69.2308
	39.17	20	20	100	18	20	90										398.335	10	10	100	0	10	0		48	10	14	71.4286
	78.34	19	20	95	13	20	65										798.774	8	10	80	2	10	20		48	7	14	50
	78.34	20	20	100	14	18	77.7778										798.774	9	10	90	1	10	10		48	11	14	78.5714
	78.34	20	20	100	16	17	94.1176										798.774	10	10	100	4	10	40		48	11	14	78.5714
	78.34	20	20	100	17	20	85																		72	13	13	100
	78.34	19	20	95	3	18	16.6667																		72	14	14	100
	78.34	19	20	95	12	17	70.5882																		72	14	14	100
																									72	12	12	100
																									72	11	14	78.5714
																									72	12	12	100
																									72	10	12	83.3333
																									72	10	13	76.9231
																									72	12	14	85.7143
																									72	9	14	64.2857
																									72	11	14	78.5714
																									72	11	14	78.5714
																									96	13	13	100
																									96	14	14	100
																									96	14	14	100
																									96	12	12	100
																									96	12	14	85.7143
																									96	12	12	100
																									96	11	12	91.6667
																									96	10	13	76.9231
																									96	12	14	85.7143
																									96	9	14	64.2857
																									96	11	14	78.5714
																									96	11	14	78.5714

## Sheet: Larvae
	Figure 5a siliciclastic								Figure 5b siliciclastic								Figure 5c carbonate
		Survivorship			Metamorphosis					Survivorship			Metamorphosis					Survivorship
	mg L-1	survivorship	total	%	metamorphosis	total	%		mg L-1	survivorship	total	%	metamorphosis	total	%		mg L-1	survivorship	total	%
	1	16	20	80	15	16	93.75		1	18	20	90	7	10	70		1	10	10	100
	1	17	20	85	17	17	100		1	19	20	95	4	9	44.4444		1	10	10	100
	1	19	20	95	14	19	73.6842		1	20	20	100	7	10	70		1	9	10	90
	1	20	20	100	18	20	90		1	20	20	100	6	10	60		1	10	10	100
	11.6238	18	20	90	18	18	100		11.6238	20	20	100	4	9	44.4444		1	9	10	90
	11.6238	20	20	100	6	20	30		11.6238	18	20	90	7	10	70		121.178	10	10	100
	11.6238	19	20	95	19	19	100		11.6238	20	20	100	6	10	60		121.178	10	10	100
	11.6238	20	20	100	18	20	90		11.6238	19	20	95	6	10	60		121.178	9	10	90
	19.7922	18	20	90	17	18	94.4444		19.7922	18	20	90	5	10	50		121.178	10	10	100
	19.7922	20	20	100	20	20	100		19.7922	19	20	95	5	10	50		121.178	10	10	100
	19.7922	18	20	90	13	18	72.2222		19.7922	19	20	95	7	10	70		234.358	10	10	100
	19.7922	NA	NA	NA	NA	NA	NA		19.7922	NA	NA	NA	5	10	50		234.358	9	10	90
	33.9941	18	20	90	13	18	72.2222		33.9941	18	20	90	7	10	70		234.358	9	10	90
	33.9941	17	20	85	14	17	82.3529		33.9941	17	20	85	4	10	40		234.358	10	10	100
	33.9941	20	20	100	18	20	90		33.9941	20	20	100	8	10	80		234.358	10	10	100
	33.9941	17	20	85	17	17	100		33.9941	19	20	95	5	10	50		461.28	9	10	90
	75.3929	19	20	95	15	19	78.9474		75.3929	15	20	75	5	10	50		461.28	7	10	70
	75.3929	18	20	90	14	18	77.7778		75.3929	17	20	85	7	10	70		461.28	9	10	90
	75.3929	19	20	95	19	19	100		75.3929	19	20	95	9	10	90		461.28	9	10	90
	75.3929	17	20	85	17	17	100		75.3929	NA	NA	NA	5	10	50		461.28	9	10	90
	174.342	17	20	85	16	17	94.1176		174.342	NA	NA	NA	8	10	80		915.123	9	10	90
	174.342	17	20	85	12	17	70.5882		174.342	19	20	95	2	10	20		915.123	10	10	100
	174.342	16	20	80	16	16	100		174.342	20	20	100	7	10	70		915.123	10	10	100
	174.342	20	20	100	20	20	100		174.342	18	20	90	6	10	60		915.123	10	10	100
	379.015	15	20	75	12	15	80		379.015	18	20	90	2	10	20		915.123	9	10	90
	379.015	19	20	95	19	19	100		379.015	18	20	90	4	10	40
	379.015	14	20	70	13	14	92.8571		379.015	17	20	85	6	10	60
	379.015	17	20	85	12	17	70.5882		379.015	19	20	95	8	10	80
	747.057	17	20	85	10	17	58.8235		747.057	19	20	95	6	10	60
	747.057	18	20	90	17	18	94.4444		747.057	17	20	85	2	10	20
	747.057	16	20	80	14	16	87.5		747.057	16	20	80	0	10	0
	747.057	20	20	100	20	20	100		747.057	18	20	90	5	10	50
	Figure 5a carbonate								Figure 5b carbonate
		Survivorship			Metamorphosis					Survivorship			Metamorphosis
	mg L-1	survivorship	total	%	metamorphosis	total	%		mg L-1	survivorship	total	%	metamorphosis	total	%
	1	16	20	80	15	16	93.75		1	18	20	90	7	10	70
	1	17	20	85	17	17	100		1	19	20	95	4	10	40
	1	19	20	95	14	19	73.6842		1	20	20	100	7	10	70
	1	20	20	100	18	20	90		1	20	20	100	6	10	60
	27	20	20	100	11	20	55		27	20	20	100	5	10	50
	27	20	20	100	20	20	100		27	17	20	85	5	10	50
	27	16	20	80	10	16	62.5		27	10	20	50	4	10	40
	27	20	20	100	18	20	90		27	18	20	90	4	10	40
	34	20	20	100	17	20	85		34	18	20	90	3	10	30
	34	20	20	100	15	20	75		34	20	20	100	4	10	40
	34	19	20	95	19	19	100		34	18	20	90	7	10	70
	34	19	20	95	17	19	89.4737		34	20	20	100	4	10	40
	55	12	20	60	10	12	83.3333		55	20	20	100	3	10	30
	55	20	20	100	19	20	95		55	20	20	100	4	10	40
	55	15	20	75	10	15	66.6667		55	17	20	85	3	10	30
	55	14	20	70	14	14	100		55	16	20	80	7	10	70
	96	18	20	90	17	18	94.4444		96	20	20	100	2	10	20
	96	15	20	75	15	15	100		96	19	20	95	8	10	80
	96	18	20	90	18	18	100		96	16	20	80	5	10	50
	96	18	20	90	18	18	100		96	18	20	90	5	10	50
	204	16	20	80	16	16	100		204	19	20	95	4	10	40
	204	20	20	100	20	20	100		204	18	20	90	5	10	50
	204	18	20	90	14	18	77.7778		204	20	20	100	2	10	20
	204	19	20	95	17	19	89.4737		204	20	20	100	6	10	60
	406	18	20	90	14	18	77.7778		406	18	20	90	2	10	20
	406	19	20	95	19	19	100		406	17	20	85	4	10	40
	406	19	20	95	19	19	100		406	20	20	100	6	10	60
	406	18	20	90	18	18	100		406	20	20	100	9	10	90
	802	19	20	95	16	19	84.2105		802	19	20	95	7	10	70
	802	18	20	90	18	18	100		802	20	20	100	2	10	20
	802	19	20	95	18	19	94.7368		802	17	20	85	2	10	20
	802	18	20	90	17	18	94.4444		802	16	20	80	2	10	20
